# Supplementary material for: Effect of Ulinastatin on Syndecan-2-Mediated Vascular Damage in IDH2-Deficient Endothelial Cells
Source: Biomedicines. 2022 Jan 17;10(1):187. doi: 10.3390/biomedicines10010187 (PMC8774120; doi:10.3390/biomedicines10010187)
Supplement: Supplementary file 1 [file biomedicines-10-00187-s001.zip]

Archive with 1 entries (1 files):
- biomedicines-1554039-supplementary.pdf
